# Supplementary material for: Regional changes in inpatient psychiatric bed capacity and availability of alternative psychiatric services, 2012-2022
Source: Health Aff Sch. 2025 Oct 27;3(11):qxaf204. doi: 10.1093/haschl/qxaf204 (PMC12610395; doi:10.1093/haschl/qxaf204)
Supplement: qxaf204_Supplementary_Data [file qxaf204_supplementary_data.zip]

Archive with 4 entries (4 files):
- COI_Liu.docx
- COI_McGinty.docx
- COI_Schpero.docx
- Supplement_final.docx
